# Supplementary material for: ATP Inhibits Breast Cancer Migration and Bone Metastasis through Down-Regulation of CXCR4 and Purinergic Receptor P2Y11
Source: Cancers (Basel). 2021 Aug 26;13(17):4293. doi: 10.3390/cancers13174293 (PMC8428338; doi:10.3390/cancers13174293)
Supplement: Supplementary file 1 [file cancers-13-04293-s001.zip]

Archive with 1 entries (1 files):
- cancers-1301769-supplementary.pdf
